# Supplementary material for: High-resolution genomic analysis to investigate the impact of the invasive brushtail possum (Trichosurus vulpecula) and other wildlife on microbial water quality assessments
Source: PLoS One. 2024 Jan 18;19(1):e0295529. doi: 10.1371/journal.pone.0295529 (PMC10796070; doi:10.1371/journal.pone.0295529)
Supplement: S1 File — (XLSX) [file pone.0295529.s001.xlsx]

## Sheet: Index
Supplementary Tables S1-S5
High-resolution genomic analysis to investigate the impact of the invasive brushtail possum (Trichosurus vulpecula) and other wildlife on microbial water quality assessments
Marie Moinet1, Lynn Rogers1,2, Patrick Biggs2, Jonathan Marshall2, Richard Muirhead3, Megan Devane4, Rebecca Stott5, and Adrian Cookson1,2
1AgResearch Hopkirk Research Institute, Palmerston North, New Zealand
2Massey University, mEpiLab, School of Veterinary Science, Palmerston North, New Zealand
3Massey University, School of Natural Sciences, Palmerston North, New Zealand
4Massey University, School of Mathematical and Computational Sciences, Palmerston North, New Zealand
5AgResearch Invermay, Mosgiel, New Zealand
6Institute of Environmental Science and Research Ltd. (ESR) Christchurch, New Zealand
7National Institute of Water and Atmospheric Research (NIWA) Hamilton, New Zealand
This Supplementary information Excel file contains:
	Table S1. Animal sample details summary
	Table S2. Environmental sample details summary
	Table S3. Isolate metadata associated with putative Escherichia coli isolates* (n=207) obtained from animal and environmental samples that underwent gnd sequence typing (gST) and E. coli/Shigella specific uidA PCR in this study.
	Table S4. Isolate metadata associated with E. coli (n=90), and cryptic Escherichia marmotae (Clade V, n=11), submitted to Whole Genome Sequencing in this study.
	Table S5. Whole genome sequence assembly metadata for 101 bacterial isolates included in the study

## Sheet: S1 Table
Table S1. Animal sample details summary
Species	Female		Male		Total
	Adult	Juvenile and subadult	Adult	Juvenile and subadult
Possum (Trichosurus vulpecula)	19	8	15	7	49
Ship rat (Rattus rattus)	1	1	3	.	5
Hedgehog (Erinaceus europaeus)	2	.	1	.	3
Ferret (Mustela putorius furo)	.	.	1	.	1

## Sheet: S2 Table
Table S2. Environmental sample details summary
										E. coli counts
Site	Name	Visit	Date	Water	Sediment	Soil	Periphyton	Feces	Water T °C	in water MPN/100ml [CI]
Site 1	Mākirikiri Stream	1	2020-11-07	1	1	1	1	avian (2)	14	275.5 [185.7 - 416.8]
Site 2	Confluence	1	2020-11-07	1	1	1	1	avian and possum	14	613.1 [401.2 - 879.2]
Site 1	Mākirikiri Stream	2	2020-11-17	1	1	1	1	avian and possum	16	344.8 [218.9 - 520.7]
Site 2	Confluence	2	2020-11-17	1	1	1	1	avian and possum	15.5	770.1 [549 - 1094]
Site 1	Mākirikiri Stream	3	2020-12-04	1	1	1a	1	possum (2)	14	344.8 [218.9 - 520.7]
Site 2	Confluence	3	2020-12-04	1	1	1	1	avian and possum	13	344.8 [218.9 - 520.7]
Site 1	Mākirikiri Stream	4	2020-12-18	1	1	1	1	avian and possum	15	307.6 [195.3 - 471.2]
Site 2	Confluence	4	2020-12-18	1	1	1	1	avian (2)	14.5	344.8 [218.9 - 520.7]
a No isolates retrieved from this sample

## Sheet: S3 Table
Table S3. Isolate metadata associated with putative Escherichia coli isolates* (n=207) obtained from animal and environmental samples that underwent gnd sequence typing (gST) and E. coli/Shigella specific uidA PCR in this study.
Isolate ID	Sample ID	Source	Date sampled	gnd	uidA_PCR_Cq	WGS_YesNo	Site_or_Trap	Long	Lat
AGR5239	E1	water	2020-11-07	gST152	15.77	no	Confluence	176.096	-40.2279
AGR5242	E1	water	2020-11-07	gST152	15.59	yes	Confluence	176.096	-40.2279
AGR5244	G1	sediment	2020-11-07	gST066	15.98	no	Confluence	176.096	-40.2279
AGR5245	G1	sediment	2020-11-07	gST036	20.98	no	Confluence	176.096	-40.2279
AGR5246	G1	sediment	2020-11-07	gST504	18.34	yes	Confluence	176.096	-40.2279
AGR5247	J1	soil	2020-11-07	gST535	20.52	yes	Confluence	176.096	-40.2279
AGR5249	J1	soil	2020-11-07	gST535	21.45	no	Confluence	176.096	-40.2279
AGR5251	D1	possum T. vulpecula (feces)	2020-11-07	gST371	21.29	yes	Confluence	176.096	-40.2279
AGR5253	D1	possum T. vulpecula (feces)	2020-11-07	gST371	21.97	no	Confluence	176.096	-40.2279
AGR5255	D2	avian feces	2020-11-07	gST258	18.06	yes	Confluence	176.096	-40.2279
AGR5257	D2	avian feces	2020-11-07	gST098	16.77	yes	Confluence	176.096	-40.2279
AGR5260	C1	periphyton	2020-11-07	gST016	17.47	no	Confluence	176.096	-40.2279
AGR5261	C1	periphyton	2020-11-07	gST371	20.99	yes	Confluence	176.096	-40.2279
AGR5263	E2	water	2020-11-07	gST231	15.45	no	Makirikiri	176.094	-40.2272
AGR5266	E2	water	2020-11-07	gST504	17.68	yes	Makirikiri	176.094	-40.2272
AGR5268	G2	sediment	2020-11-07	gST098	15.83	yes	Makirikiri	176.094	-40.2272
AGR5269	G2	sediment	2020-11-07	gST556	20.6	no	Makirikiri	176.094	-40.2272
AGR5271	J2	soil	2020-11-07	gST543	>35	yes	Makirikiri	176.094	-40.2272
AGR5272	J2	soil	2020-11-07	gST522	17.78	no	Makirikiri	176.094	-40.2272
AGR5275	C2	periphyton	2020-11-07	gST587	>35	yes	Makirikiri	176.094	-40.2272
AGR5277	C2	periphyton	2020-11-07	gST587	>35	no	Makirikiri	176.094	-40.2272
AGR5279	D3	avian feces	2020-11-07	gST258	18.53	yes	Makirikiri	176.094	-40.2272
AGR5280	D3	avian feces	2020-11-07	gST258	17.49	no	Makirikiri	176.094	-40.2272
AGR5283	D4	avian feces	2020-11-07	gST054	16.94	no	Makirikiri	176.094	-40.2272
AGR5284	D4	avian feces	2020-11-07	gST504	18.27	yes	Makirikiri	176.094	-40.2272
AGR5285	D4	avian feces	2020-11-07	gST275	16.18	no	Makirikiri	176.094	-40.2272
AGR5343	Tv01	possum T. vulpecula (gut)	2020-11-12	gST535	22.21	yes	t11	176.094	-40.2291
AGR5345	Tv01	possum T. vulpecula (gut)	2020-11-12	gST535	22.13	no	t11	176.094	-40.2291
AGR5347	Tv02	possum T. vulpecula (gut)	2020-11-12	gST535	21.25	yes	t8	176.094	-40.2284
AGR5348	Tv02	possum T. vulpecula (gut)	2020-11-12	gST258	15.69	yes	t8	176.094	-40.2284
AGR5351	Tv03	possum T. vulpecula (gut)	2020-11-12	gST258	16.73	yes	t7	176.093	-40.228
AGR5354	Tv03	possum T. vulpecula (gut)	2020-11-12	gST258	17.1	no	t7	176.093	-40.228
AGR5355	Tv04	possum T. vulpecula (gut)	2020-11-15	gST258	19.01	yes	t11	176.094	-40.2291
AGR5358	Tv04	possum T. vulpecula (gut)	2020-11-15	gST258	18.19	no	t11	176.094	-40.2291
AGR5359	Tv05	possum T. vulpecula (gut)	2020-11-15	gST171	20.8	yes	t10	176.094	-40.2287
AGR5361	Tv05	possum T. vulpecula (gut)	2020-11-15	gST171	20.1	no	t10	176.094	-40.2287
AGR5363	Tv06	possum T. vulpecula (gut)	2020-11-15	gST308	20.99	yes	t2	176.096	-40.2278
AGR5366	Tv06	possum T. vulpecula (gut)	2020-11-15	gST308	22.06	no	t2	176.096	-40.2278
AGR5367	Tv07	possum T. vulpecula (gut)	2020-11-15	gST541	>35	yes	t7	176.093	-40.228
AGR5368	Tv07	possum T. vulpecula (gut)	2020-11-15	gST258	18.57	yes	t7	176.093	-40.228
AGR5371	Tv08	possum T. vulpecula (gut)	2020-11-17	gST535	23.21	yes	t2	176.096	-40.2278
AGR5373	Tv08	possum T. vulpecula (gut)	2020-11-17	gST535	24.15	no	t2	176.096	-40.2278
AGR5376	Tv09	possum T. vulpecula (gut)	2020-11-17	gST308	18.85	yes	t10	176.094	-40.2287
AGR5377	Tv09	possum T. vulpecula (gut)	2020-11-17	gST371	22.41	yes	t10	176.094	-40.2287
AGR5380	E3	water	2020-11-17	gST387	16.16	no	Confluence	176.096	-40.2279
AGR5382	E3	water	2020-11-17	gST152	17.07	yes	Confluence	176.096	-40.2279
AGR5384	C3	periphyton	2020-11-17	gST248	14.67	yes	Confluence	176.096	-40.2279
AGR5386	C3	periphyton	2020-11-17	gST024	21.94	no	Confluence	176.096	-40.2279
AGR5389	G3	sediment	2020-11-17	gST161	16.7	no	Confluence	176.096	-40.2279
AGR5390	G3	sediment	2020-11-17	gST209	16.76	no	Confluence	176.096	-40.2279
AGR5392	J3	soil	2020-11-17	gST587	>35	yes	Confluence	176.096	-40.2279
AGR5393	J3	soil	2020-11-17	gST587	>35	no	Confluence	176.096	-40.2279
AGR5395	D5	avian feces	2020-11-17	gST171	17.12	yes	Confluence	176.096	-40.2279
AGR5397	D5	avian feces	2020-11-17	gST171	18.25	no	Confluence	176.096	-40.2279
AGR5400	D6	possum T. vulpecula (feces)	2020-11-17	gST570	22.25	no	Confluence	176.096	-40.2279
AGR5402	D6	possum T. vulpecula (feces)	2020-11-17	gST570	20.85	no	Confluence	176.096	-40.2279
AGR5404	E4	water	2020-11-17	gST264	17.91	no	Makirikiri	176.094	-40.2272
AGR5406	E4	water	2020-11-17	gST467	14.77	no	Makirikiri	176.094	-40.2272
AGR5408	C4	periphyton	2020-11-17	gST474	17	no	Makirikiri	176.094	-40.2272
AGR5409	C4	periphyton	2020-11-17	gST424	17.59	yes	Makirikiri	176.094	-40.2272
AGR5411	G4	sediment	2020-11-17	gST152	16.64	yes	Makirikiri	176.094	-40.2272
AGR5413	G4	sediment	2020-11-17	gST560	17.76	no	Makirikiri	176.094	-40.2272
AGR5416	J4	soil	2020-11-17	gST540	>35	yes	Makirikiri	176.094	-40.2272
AGR5418	J4	soil	2020-11-17	gST540	>35	no	Makirikiri	176.094	-40.2272
AGR5420	D7	possum T. vulpecula (feces)	2020-11-17	gST124	20.09	no	Makirikiri	176.094	-40.2272
AGR5422	D7	possum T. vulpecula (feces)	2020-11-17	gST248	18.61	no	Makirikiri	176.094	-40.2272
AGR5424	D8	avian feces	2020-11-17	gST258	18.4	yes	Makirikiri	176.094	-40.2272
AGR5426	D8	avian feces	2020-11-17	gST258	16.99	no	Makirikiri	176.094	-40.2272
AGR5478	Tv10	possum T. vulpecula (gut)	2020-11-19	gST371	23.27	yes	t5	176.094	-40.227
AGR5480	Tv10	possum T. vulpecula (gut)	2020-11-19	gST535	22.28	yes	t5	176.094	-40.227
AGR5481	Tv11	possum T. vulpecula (gut)	2020-11-19	gST535	22.67	yes	t4	176.095	-40.2274
AGR5482	Tv11	possum T. vulpecula (gut)	2020-11-19	gST535	23.54	no	t4	176.095	-40.2274
AGR5485	Tv12	possum T. vulpecula (gut)	2020-11-19	gST561	21.05	no	t8	176.094	-40.2284
AGR5488	Tv12	possum T. vulpecula (gut)	2020-11-19	gST561	21.68	no	t8	176.094	-40.2284
AGR5490	Tv13	possum T. vulpecula (gut)	2020-11-19	gST258	23.92	yes	t7	176.093	-40.228
AGR5491	Tv13	possum T. vulpecula (gut)	2020-11-19	gST258	18	yes	t7	176.093	-40.228
AGR5493	Tv14	possum T. vulpecula (gut)	2020-11-19	gST171	18.79	yes	t1	176.096	-40.228
AGR5494	Tv14	possum T. vulpecula (gut)	2020-11-19	gST171	21.65	no	t1	176.096	-40.228
AGR5498	Tv15	possum T. vulpecula (gut)	2020-11-19	gST258	17.47	yes	t12	176.094	-40.2294
AGR5499	Tv15	possum T. vulpecula (gut)	2020-11-19	gST535	23.41	yes	t12	176.094	-40.2294
AGR5501	Tv16	possum T. vulpecula (gut)	2020-11-21	gST258	24.43	yes	t7	176.093	-40.228
AGR5502	Tv16	possum T. vulpecula (gut)	2020-11-21	gST258	23.62	no	t7	176.093	-40.228
AGR5507	Tv17	possum T. vulpecula (gut)	2020-11-21	gST105	22.85	no	t12	176.094	-40.2294
AGR5508	Tv17	possum T. vulpecula (gut)	2020-11-21	gST258	18.36	yes	t12	176.094	-40.2294
AGR5574	Tv18	possum T. vulpecula (gut)	2020-11-24	gST535	23.78	yes	t7	176.093	-40.228
AGR5575	Tv18	possum T. vulpecula (gut)	2020-11-24	gST171	20.18	yes	t7	176.093	-40.228
AGR5578	Tv19	possum T. vulpecula (gut)	2020-11-24	gST541	>35	yes	t8	176.094	-40.2284
AGR5579	Tv19	possum T. vulpecula (gut)	2020-11-24	gST541	>35	no	t8	176.094	-40.2284
AGR5583	Tv20	possum T. vulpecula (gut)	2020-11-24	gST258	22.93	yes	t1	176.096	-40.228
AGR5584	Tv20	possum T. vulpecula (gut)	2020-11-24	gST535	23.53	yes	t1	176.096	-40.228
AGR5585	Mf01	ferret M. putorius furo	2020-11-26	gST258	17.67	yes	t7	176.093	-40.228
AGR5586	Mf01	ferret M. putorius furo	2020-11-26	gST258	19	no	t7	176.093	-40.228
AGR5589	Tv21	possum T. vulpecula (gut)	2020-11-26	gST308	18.44	yes	t14	176.095	-40.2295
AGR5590	Tv21	possum T. vulpecula (gut)	2020-11-26	gST308	19.51	yes	t14	176.095	-40.2295
AGR5593	Tv22	possum T. vulpecula (gut)	2020-11-27	gST066	16.44	no	t11	176.094	-40.2291
AGR5595	Tv22	possum T. vulpecula (gut)	2020-11-27	gST535	22.98	yes	t11	176.094	-40.2291
AGR5598	Tv23	possum T. vulpecula (gut)	2020-11-29	gST258	18.77	yes	t13	176.095	-40.2296
AGR5599	Tv23	possum T. vulpecula (gut)	2020-11-29	gST258	23.54	no	t13	176.095	-40.2296
AGR5601	Tv24	possum T. vulpecula (gut)	2020-11-29	gST258	19.47	yes	t11	176.094	-40.2291
AGR5603	Tv24	possum T. vulpecula (gut)	2020-11-29	gST371	23.31	yes	t11	176.094	-40.2291
AGR5650	Tv25	possum T. vulpecula (gut)	2020-12-01	gST258	19.3	yes	t7	176.093	-40.228
AGR5654	Tv26	possum T. vulpecula (gut)	2020-12-03	gST258	18.38	yes	t3	176.095	-40.2275
AGR5657	Tv27	possum T. vulpecula (gut)	2020-12-03	gST535	25.52	yes	t19	176.095	-40.2291
AGR5661	Tv28	possum T. vulpecula (gut)	2020-12-03	gST308	19.95	yes	t7	176.093	-40.228
AGR5670	Tv30	possum T. vulpecula (gut)	2020-12-04	gST258	19.58	yes	t3	176.095	-40.2275
AGR5673	Tv31	possum T. vulpecula (gut)	2020-12-04	gST070	25.18	no	t14	176.095	-40.2295
AGR5674	Tv31	possum T. vulpecula (gut)	2020-12-04	gST070	22.83	no	t14	176.095	-40.2295
AGR5678	Rr01	ship rat Rattus rattus	2020-12-01	gST033	18.77	no	a9	176.096	-40.2298
AGR5679	Rr01	ship rat Rattus rattus	2020-12-01	gST033	20.07	no	a9	176.096	-40.2298
AGR5681	Rr02	ship rat Rattus rattus	2020-12-03	gST455	16.99	no	a12	176.095	-40.2274
AGR5683	Rr02	ship rat Rattus rattus	2020-12-03	gST535	23.51	yes	a12	176.095	-40.2274
AGR5687	Ee01	hedgehog E. europaeus	2020-12-04	gST152	16.72	yes	a2	176.093	-40.2287
AGR5688	Ee01	hedgehog E. europaeus	2020-12-04	gST246	23.95	no	a2	176.093	-40.2287
AGR5691	E5	water	2020-12-04	gST535	18.67	no	Confluence	176.096	-40.2279
AGR5692	E5	water	2020-12-04	gST152	16.73	yes	Confluence	176.096	-40.2279
AGR5694	G5	sediment	2020-12-04	gST389	17	no	Confluence	176.096	-40.2279
AGR5695	G5	sediment	2020-12-04	gST258	18.39	yes	Confluence	176.096	-40.2279
AGR5698	J5	soil	2020-12-04	gST171	19.48	yes	Confluence	176.096	-40.2279
AGR5699	J5	soil	2020-12-04	gST171	19.8	no	Confluence	176.096	-40.2279
AGR5701	C5	periphyton	2020-12-04	gST467	16.68	no	Confluence	176.096	-40.2279
AGR5703	C5	periphyton	2020-12-04	gST019	21.78	no	Confluence	176.096	-40.2279
AGR5706	D9	possum T. vulpecula (feces)	2020-12-04	gST535	23.93	yes	Confluence	176.096	-40.2279
AGR5707	D9	possum T. vulpecula (feces)	2020-12-04	gST535	25.58	no	Confluence	176.096	-40.2279
AGR5710	D10	avian feces	2020-12-04	gST561	23.09	no	Confluence	176.096	-40.2279
AGR5712	D10	avian feces	2020-12-04	gST473	19.05	no	Confluence	176.096	-40.2279
AGR5713	E6	water	2020-12-04	gST467	16.65	no	Makirikiri	176.094	-40.2272
AGR5715	E6	water	2020-12-04	gST098	17.16	yes	Makirikiri	176.094	-40.2272
AGR5717	G6	sediment	2020-12-04	gST642	23.2	no	Makirikiri	176.094	-40.2272
AGR5719	G6	sediment	2020-12-04	gST441	17.02	no	Makirikiri	176.094	-40.2272
AGR5722	C6	periphyton	2020-12-04	gST423	19.74	no	Makirikiri	176.094	-40.2272
AGR5724	C6	periphyton	2020-12-04	gST251	16.73	no	Makirikiri	176.094	-40.2272
AGR5726	D11	possum T. vulpecula (feces)	2020-12-04	gST334	23.86	no	Makirikiri	176.094	-40.2272
AGR5728	D11	possum T. vulpecula (feces)	2020-12-04	gST535	25.09	yes	Makirikiri	176.094	-40.2272
AGR5730	D12	possum T. vulpecula (feces)	2020-12-04	gST308	19.56	yes	Makirikiri	176.094	-40.2272
AGR5732	D12	possum T. vulpecula (feces)	2020-12-04	gST308a	21.07	no	Makirikiri	176.094	-40.2272
AGR5765	Tv32	possum T. vulpecula (gut)	2020-12-06	gST258	17.15	yes	t1	176.096	-40.228
AGR5767	Tv32	possum T. vulpecula (gut)	2020-12-06	gST371	23.65	yes	t1	176.096	-40.228
AGR5769	Tv33	possum T. vulpecula (gut)	2020-12-06	gST535	23.64	yes	t14	176.095	-40.2295
AGR5771	Tv33	possum T. vulpecula (gut)	2020-12-06	gST258	18.49	yes	t14	176.095	-40.2295
AGR5774	Tv34	possum T. vulpecula (gut)	2020-12-08	gST176	16.72	no	t2	176.096	-40.2278
AGR5776	Tv34	possum T. vulpecula (gut)	2020-12-08	gST258	17.33	yes	t2	176.096	-40.2278
AGR5777	Ee02	hedgehog E. europaeus	2020-12-06	gST491	15.49	no	t10	176.094	-40.2287
AGR5778	Ee02	hedgehog E. europaeus	2020-12-06	gST491	16.73	no	t10	176.094	-40.2287
AGR5783	Ee03	hedgehog E. europaeus	2020-12-08	gST246	23.54	no	a13	176.094	-40.227
AGR5784	Ee03	hedgehog E. europaeus	2020-12-08	gST258	22.2	yes	a13	176.094	-40.227
AGR5785	Tv35	possum T. vulpecula (gut)	2020-12-12	gST258	19.61	yes	t19	176.095	-40.2291
AGR5786	Tv35	possum T. vulpecula (gut)	2020-12-12	gST258	18.19	no	t19	176.095	-40.2291
AGR5790	Rr03	ship rat Rattus rattus	2020-12-10	gST424	17.33	yes	a9	176.096	-40.2298
AGR5791	Rr03	ship rat Rattus rattus	2020-12-10	gST258	21.63	yes	a9	176.096	-40.2298
AGR5794	Rr04	ship rat Rattus rattus	2020-12-10	gST537	>35	yes	a9	176.096	-40.2298
AGR5795	Rr04	ship rat Rattus rattus	2020-12-10	gST225	16.97	no	a9	176.096	-40.2298
AGR5797	Rr05	ship rat Rattus rattus	2020-12-10	gST152	16.97	yes	a6	176.095	-40.2296
AGR5799	Rr05	ship rat Rattus rattus	2020-12-10	gST152	17.84	no	a6	176.095	-40.2296
AGR5805	Tv36	possum T. vulpecula (gut)	2020-12-14	gST371	21.35	yes	tx	176.093	-40.2269
AGR5806	Tv36	possum T. vulpecula (gut)	2020-12-14	gST371	23.69	no	tx	176.093	-40.2269
AGR5809	Tv37	possum T. vulpecula (gut)	2020-12-16	gST258	19.58	yes	t1	176.096	-40.228
AGR5810	Tv37	possum T. vulpecula (gut)	2020-12-16	gST075	17.73	no	t1	176.096	-40.228
AGR5812	Tv38	possum T. vulpecula (gut)	2020-12-16	gST535	21.57	yes	tx	176.093	-40.2269
AGR5813	Tv38	possum T. vulpecula (gut)	2020-12-16	gST535	24.36	no	tx	176.093	-40.2269
AGR5817	Tv39	possum T. vulpecula (gut)	2020-12-16	gST428	22.29	no	t14	176.095	-40.2295
AGR5818	Tv39	possum T. vulpecula (gut)	2020-12-16	gST428	21.3	no	t14	176.095	-40.2295
AGR5821	Tv40	possum T. vulpecula (gut)	2020-12-18	gST535	23.33	yes	t6	176.093	-40.2271
AGR5822	Tv40	possum T. vulpecula (gut)	2020-12-18	gST591	>35	yes	t6	176.093	-40.2271
AGR5824	Tv41	possum T. vulpecula (gut)	2020-12-18	gST371	22.51	yes	t1	176.096	-40.228
AGR5825	Tv41	possum T. vulpecula (gut)	2020-12-18	gST371	22.72	no	t1	176.096	-40.228
AGR5828	E7	water	2020-12-18	gST222	16.02	no	Confluence	176.096	-40.2279
AGR5829	E7	water	2020-12-18	gST222	16.92	no	Confluence	176.096	-40.2279
AGR5831	G7	sediment	2020-12-18	gST514	17.19	no	Confluence	176.096	-40.2279
AGR5832	G7	sediment	2020-12-18	gST428	17.73	no	Confluence	176.096	-40.2279
AGR5834	J7	soil	2020-12-18	gST020	17.56	no	Confluence	176.096	-40.2279
AGR5835	J7	soil	2020-12-18	gST209	16.86	no	Confluence	176.096	-40.2279
AGR5838	C7	periphyton	2020-12-18	gST231	17.72	no	Confluence	176.096	-40.2279
AGR5839	C7	periphyton	2020-12-18	gST387	16.88	no	Confluence	176.096	-40.2279
AGR5842	D13	avian feces	2020-12-18	gST008	16.61	no	Confluence	176.096	-40.2279
AGR5843	D13	avian feces	2020-12-18	gST484/gST124a	18.68	no	Confluence	176.096	-40.2279
AGR5845	D13	avian feces	2020-12-18	gST124	17.84	no	Confluence	176.096	-40.2279
AGR5847	D14	avian feces	2020-12-18	gST548	>35	yes	Confluence	176.096	-40.2279
AGR5848	D14	avian feces	2020-12-18	gST548	>35	no	Confluence	176.096	-40.2279
AGR5850	E8	water	2020-12-18	gST535	23.67	yes	Makirikiri	176.094	-40.2272
AGR5853	G8	sediment	2020-12-18	gST439	16.94	no	Makirikiri	176.094	-40.2272
AGR5855	G8	sediment	2020-12-18	gST098	18.72	yes	Makirikiri	176.094	-40.2272
AGR5857	J8	soil	2020-12-18	gST541	>35	yes	Makirikiri	176.094	-40.2272
AGR5858	J8	soil	2020-12-18	gST541	>35	no	Makirikiri	176.094	-40.2272
AGR5860	D15	possum T. vulpecula (feces)	2020-12-18	gST535	23.01	yes	Makirikiri	176.094	-40.2272
AGR5863	D15	possum T. vulpecula (feces)	2020-12-18	gST535	22.13	no	Makirikiri	176.094	-40.2272
AGR5865	D16	avian feces	2020-12-18	gST424	15.83	yes	Makirikiri	176.094	-40.2272
AGR5867	D16	avian feces	2020-12-18	gST424	15.51	no	Makirikiri	176.094	-40.2272
AGR5870	E8	water	2020-12-18	gST514	19.16	no	Makirikiri	176.094	-40.2272
AGR5871	E8	water	2020-12-18	gST473	17.67	no	Makirikiri	176.094	-40.2272
AGR5872	C8	periphyton	2020-12-18	gST537	>35	yes	Makirikiri	176.094	-40.2272
AGR5875	C8	periphyton	2020-12-18	gST265	18.44	no	Makirikiri	176.094	-40.2272
AGR5883	Tv42	possum T. vulpecula (gut)	2020-12-20	gST570	22.45	no	t10	176.094	-40.2287
AGR5884	Tv42	possum T. vulpecula (gut)	2020-12-20	gST258	18.56	yes	t10	176.094	-40.2287
AGR5886	Tv43	possum T. vulpecula (gut)	2020-12-20	gST285	19.48	no	tx	176.093	-40.2269
AGR5889	Tv43	possum T. vulpecula (gut)	2020-12-20	gST285	17.38	no	tx	176.093	-40.2269
AGR5890	Tv44	possum T. vulpecula (gut)	2020-12-22	gST535	18.21	yes	t8	176.094	-40.2284
AGR5892	Tv44	possum T. vulpecula (gut)	2020-12-22	gST535	17.69	no	t8	176.094	-40.2284
AGR5895	Tv45	possum T. vulpecula (gut)	2020-12-22	gST258	17.21	yes	t4	176.095	-40.2274
AGR5896	Tv45	possum T. vulpecula (gut)	2020-12-22	gST561	19.23	no	t4	176.095	-40.2274
AGR5898	Tv46	possum T. vulpecula (gut)	2020-12-29	gST535	21.43	yes	t3	176.095	-40.2275
AGR5899	Tv46	possum T. vulpecula (gut)	2020-12-29	gST535	21.24	no	t3	176.095	-40.2275
AGR5903	Tv47	possum T. vulpecula (gut)	2020-12-29	gST535	21.35	yes	t9	176.093	-40.2286
AGR5905	Tv47	possum T. vulpecula (gut)	2020-12-29	gST535	21.09	no	t9	176.093	-40.2286
AGR5907	Tv48	possum T. vulpecula (gut)	2020-12-31	gST258	18.34	yes	tx	176.093	-40.2269
AGR5908	Tv48	possum T. vulpecula (gut)	2020-12-31	gST258	17.62	no	tx	176.093	-40.2269
AGR5910	Tv49	possum T. vulpecula (gut)	2020-12-31	gST535	18.59	yes	t5	176.094	-40.227
AGR5912	Tv49	possum T. vulpecula (gut)	2020-12-31	gST371	20.58	yes	t5	176.094	-40.227
*in this study, a uidA PCR with a Cq>35 was considered indicative of E. marmotae or other cryptic clades of Escherichia; a closest gST(s) determined from a partial sequence

## Sheet: S4 Table
Table S4. Isolate metadata associated with E. coli (n=90), and cryptic Escherichia marmotae (Clade V, n=11), submitted to Whole Genome Sequencing in this study.
Isolate ID	Sample ID	Source	Date sampled	Phylogroup	Sequence type	gndST	Serotype	Virulence (n)	eae gene	ExPEC associated genes	AMR genes
AGR5242	E1	water	2020-11-07	B1	ST906	gST152	-:H8	49	.	.	blaEC-18
AGR5246	G1	sediment	2020-11-07	D	ST362	gST504	O7:H6	101	eae α1 (FJ609799)	.	blaEC-8
AGR5247	J1	soil	2020-11-07	B2	ST11707	gST535	O8:H10	82	.	chuA; fyuA; focC; focG; irp2; sfaD	blaEC-5
AGR5251	D1	possum T. vulpecula (feces)	2020-11-07	B2	ST1170	gST371	-:H4	76	.	chuA; fyuA; vat; irp2; kpsM	blaEC-5
AGR5255	D2	avian feces	2020-11-07	B2	ST2556	gST258	O13/O135:H4	72	.	chuA; fyuA; vat; ibeA 99.93%; irp2; kpsM	blaEC-5
AGR5257	D2	avian feces	2020-11-07	B1	ST1726	gST098	O7:H31	62	.	fyuA; irp2	blaEC-13
AGR5261	C1	periphyton	2020-11-07	B2	ST1170	gST371	-:H4	76	.	chuA; fyuA; vat; irp2; kpsM	blaEC-5
AGR5266	E2	water	2020-11-07	D	ST362	gST504	O7:H6	101	eae α1 (FJ609799)	.	blaEC-8
AGR5268	G2	sediment	2020-11-07	E	ST7459	gST098	O117/O107:H7	76	.	.	blaEC
AGR5271	J2	soil	2020-11-07	cladeV	ST7498	gST543	O103:H56	58	.	ibeA; kpsM	blaEC-15
AGR5275	C2	periphyton	2020-11-07	cladeV	ST7347	gST587	-:H56	57	.	kpsM	blaEC-15
AGR5279	D3	avian feces	2020-11-07	B2	ST357	gST258	O13/O135:H4	77	.	chuA; fyuA; vat; ibeA; irp2; kpsM	blaEC-5
AGR5284	D4	avian feces	2020-11-07	D	ST362	gST504	O7:H6	101	eae α1 (FJ609799)	.	blaEC-8
AGR5343	Tv01	possum T. vulpecula (gut)	2020-11-12	B2	ST681	gST535	O8:H10	81	.	chuA; fyuA; focC; focG; irp2; sfaD	blaEC-5
AGR5347	Tv02	possum T. vulpecula (gut)	2020-11-12	B2	ST681	gST535	O8:H10	81	.	chuA; fyuA; focC; focG; irp2; sfaD	blaEC-5
AGR5348	Tv02	possum T. vulpecula (gut)	2020-11-12	D	ST714	gST258	O13/O129/O135:H4	66	.	kpsM	blaEC-8
AGR5351	Tv03	possum T. vulpecula (gut)	2020-11-12	D	ST714	gST258	O13/O129/O135:H4	66	.	kpsM	blaEC-8
AGR5355	Tv04	possum T. vulpecula (gut)	2020-11-15	D	ST714	gST258	O13/O129/O135:H4	66	.	kpsM	blaEC-8
AGR5359	Tv05	possum T. vulpecula (gut)	2020-11-15	B2	ST14827	gST171	O175:H11	76	.	chuA; fyuA; vat; irp2; kpsM	blaEC-5
AGR5363	Tv06	possum T. vulpecula (gut)	2020-11-15	B2	ST1919	gST308	O110:H27	73	.	chuA; fyuA; vat; ibeA; irp2	blaEC-5
AGR5367	Tv07	possum T. vulpecula (gut)	2020-11-15	cladeV	ST2721	gST541	O53:H56	51	.	ibeA	blaEC-15
AGR5368	Tv07	possum T. vulpecula (gut)	2020-11-15	D	ST714	gST258	O13/O129/O135:H4	66	.	kpsM	blaEC-8
AGR5371	Tv08	possum T. vulpecula (gut)	2020-11-17	B2	ST11707	gST535	O8:H10	82	.	chuA; fyuA; focC; focG; irp2; sfaD	blaEC-5
AGR5376	Tv09	possum T. vulpecula (gut)	2020-11-17	B2	ST3303	gST308	O87:H6	101	eae β2 (FJ609807)	chuA; fyuA; vat; ibeA; irp2	blaEC-5
AGR5377	Tv09	possum T. vulpecula (gut)	2020-11-17	B2	ST1170	gST371	-:H4	76	.	chuA; fyuA; vat; irp2; kpsM	blaEC-5
AGR5382	E3	water	2020-11-17	B1	ST906	gST152	O150:H8	50	.	.	blaEC-18
AGR5384	C3	periphyton	2020-11-17	B1	ST388	gST248	-:H2	55	.	.	blaEC-18
AGR5392	J3	soil	2020-11-17	cladeV	ST13018	gST587	-:H56	53	.	kpsM	blaEC-15
AGR5395	D5	avian feces	2020-11-17	B2	ST9603	gST171	-:H11	76	.	chuA; fyuA; vat; kpsM	blaEC-5
AGR5409	C4	periphyton	2020-11-17	A	ST10	gST424	O26:H32	48	.	.	blaEC
AGR5411	G4	sediment	2020-11-17	B1	ST906	gST152	O150:H8	50	.	.	blaEC-18
AGR5416	J4	soil	2020-11-17	cladeV	ST7348	gST540	O146:H56	56	.	ibeA	blaEC-15
AGR5424	D8	avian feces	2020-11-17	D	ST108	gST258	O13/O129/O135:H15	68	.	kpsM	blaEC-8
AGR5478	Tv10	possum T. vulpecula (gut)	2020-11-19	B2	ST1170	gST371	-:H4	76	.	chuA; fyuA; vat; irp2; kpsM	blaEC-5
AGR5480	Tv10	possum T. vulpecula (gut)	2020-11-19	B2	ST681	gST535	O8:H10	81	.	chuA; fyuA; focC; focG; irp2; sfaD	blaEC-5
AGR5481	Tv11	possum T. vulpecula (gut)	2020-11-19	B2	ST681	gST535	O8:H10	81	.	chuA; fyuA; focC; focG; irp2; sfaD	blaEC-5
AGR5490	Tv13	possum T. vulpecula (gut)	2020-11-19	B2	ST141	gST258	O2:H6	85	.	chuA; fyuA; vat; irp2; kpsM; sfaD; sfaE; tcpC	blaEC-19
AGR5491	Tv13	possum T. vulpecula (gut)	2020-11-19	B2	ST141	gST258	O2:H6	85	.	chuA; fyuA; vat; irp2; kpsM; sfaD; sfaE; tcpC	blaEC-19
AGR5493	Tv14	possum T. vulpecula (gut)	2020-11-19	B2	ST9603	gST171	O175:H11	76	.	chuA; fyuA; vat; irp2; kpsM	blaEC-5
AGR5498	Tv15	possum T. vulpecula (gut)	2020-11-19	D	ST714	gST258	O13/O135:H4	66	.	kpsM	blaEC-8
AGR5499	Tv15	possum T. vulpecula (gut)	2020-11-19	B2	ST681	gST535	O8:H10	81	.	chuA; fyuA; focC; focG; irp2; sfaD	blaEC-5
AGR5501	Tv16	possum T. vulpecula (gut)	2020-11-21	B2	ST141	gST258	O2:H6	85	.	chuA; fyuA; vat; irp2; kpsM; sfaD; sfaE; tcpC	blaEC-19
AGR5508	Tv17	possum T. vulpecula (gut)	2020-11-21	D	ST714	gST258	O13/O129/O135:H4	66	.	kpsM	blaEC-8
AGR5574	Tv18	possum T. vulpecula (gut)	2020-11-24	B2	ST681	gST535	O8:H10	81	.	chuA; fyuA; focC; focG; irp2; sfaD	blaEC-5
AGR5575	Tv18	possum T. vulpecula (gut)	2020-11-24	B2	ST4393	gST171	O175:H5	69	.	chuA; fyuA; vat; ibeA; irp2; kpsM	blaEC
AGR5578	Tv19	possum T. vulpecula (gut)	2020-11-24	cladeV	ST2721	gST541	O53:H56	51	.	ibeA	blaEC-15
AGR5583	Tv20	possum T. vulpecula (gut)	2020-11-24	B2	ST141	gST258	O2:H6	85	.	chuA; fyuA; vat; irp2; kpsM; sfaD; sfaE; tcpC	blaEC-19
AGR5584	Tv20	possum T. vulpecula (gut)	2020-11-24	B2	ST11707	gST535	O8:H10	82	.	chuA; fyuA; focC; focG; irp2; sfaD	blaEC-5
AGR5585	Mf01	ferret M. putorius furo	2020-11-26	B2	ST357	gST258	O13/O135:H4	75	.	chuA; fyuA; vat; ibeA; irp2; kpsM	blaEC-5
AGR5589	Tv21	possum T. vulpecula (gut)	2020-11-26	B2	ST3303	gST308	O87:H6	100	eae β2 (FJ609807)	chuA; fyuA; vat; ibeA; irp2	blaEC-5
AGR5590	Tv21	possum T. vulpecula (gut)	2020-11-26	B2	ST3303	gST308	O87:H6	100	eae β2 (FJ609807)	chuA; fyuA; vat; ibeA; irp2	blaEC-5
AGR5595	Tv22	possum T. vulpecula (gut)	2020-11-27	B2	ST681	gST535	O8:H10	81	.	chuA; fyuA; focC; focG; irp2; sfaD	blaEC-5
AGR5598	Tv23	possum T. vulpecula (gut)	2020-11-29	D	ST714	gST258	O13/O129/O135:H4	66	.	kpsM	blaEC-8
AGR5601	Tv24	possum T. vulpecula (gut)	2020-11-29	D	ST714	gST258	O13/O129/O135:H4	66	.	kpsM	blaEC-8
AGR5603	Tv24	possum T. vulpecula (gut)	2020-11-29	B2	ST1170	gST371	-:H4	76	.	chuA; fyuA; vat; irp2; kpsM	blaEC-5
AGR5650	Tv25	possum T. vulpecula (gut)	2020-12-01	D	ST714	gST258	O13/O135:H4	66	.	kpsM	blaEC-8
AGR5654	Tv26	possum T. vulpecula (gut)	2020-12-03	D	ST714	gST258	O13/O129/O135:H4	66	.	kpsM	blaEC-8
AGR5657	Tv27	possum T. vulpecula (gut)	2020-12-03	B2	ST681	gST535	O8:H10	81	.	chuA; fyuA; focC; focG; irp2; sfaD	blaEC-5
AGR5661	Tv28	possum T. vulpecula (gut)	2020-12-03	B2	ST3303	gST308	O87:H6	101	eae β2 (FJ609807)	chuA; fyuA; vat; ibeA; irp2	blaEC-5
AGR5670	Tv30	possum T. vulpecula (gut)	2020-12-04	D	ST714	gST258	O13/O135:H4	66	.	kpsM	blaEC-8
AGR5683	Rr02	ship rat Rattus rattus	2020-12-03	B2	ST11707	gST535	O8:H10	82	.	chuA; fyuA; focC; focG; irp2; sfaD	blaEC-5
AGR5687	Ee01	hedgehog E. europaeus	2020-12-04	B1	ST906	gST152	O150:H8	50	.	.	blaEC-18
AGR5692	E5	water	2020-12-04	B1	ST906	gST152	O150:H8	50	.	.	blaEC-18
AGR5695	G5	sediment	2020-12-04	D	ST6321	gST258	-:H14	65	.	.	blaEC-8
AGR5698	J5	soil	2020-12-04	B2	ST14827	gST171	O175:H11	76	.	chuA; fyuA; vat; irp2; kpsM	blaEC-5
AGR5706	D9	possum T. vulpecula (feces)	2020-12-04	B2	ST681	gST535	O8:H10	81	.	chuA; fyuA; focC; focG; irp2; sfaD	blaEC-5
AGR5715	E6	water	2020-12-04	E	ST7459	gST098	O117/O107:H7	76	.	.	blaEC
AGR5728	D11	possum T. vulpecula (feces)	2020-12-04	B2	ST681	gST535	O8:H10	81	.	chuA; fyuA; focC; focG; irp2; sfaD	blaEC-5
AGR5730	D12	possum T. vulpecula (feces)	2020-12-04	B2	ST3303	gST308	O87:H6	100	eae β2 (FJ609807)	chuA; fyuA; vat; ibeA; irp2	blaEC-5
AGR5765	Tv32	possum T. vulpecula (gut)	2020-12-06	D	ST714	gST258	O13/O135:H4	66	.	kpsM	blaEC-8
AGR5767	Tv32	possum T. vulpecula (gut)	2020-12-06	B2	ST1170	gST371	-:H4	76	.	chuA; fyuA; vat; irp2; kpsM	blaEC-5
AGR5769	Tv33	possum T. vulpecula (gut)	2020-12-06	B2	ST681	gST535	O8:H10	81	.	chuA; fyuA; focC; focG; irp2; sfaD	blaEC-5
AGR5771	Tv33	possum T. vulpecula (gut)	2020-12-06	D	ST714	gST258	O13/O129/O135:H4	66	.	kpsM	blaEC-8
AGR5776	Tv34	possum T. vulpecula (gut)	2020-12-08	D	ST714	gST258	O13/O129/O135:H4	66	.	kpsM	blaEC-8
AGR5784	Ee03	hedgehog E. europaeus	2020-12-08	B2	ST135	gST258	O2:H1	69	.	chuA; fyuA; vat; ibeA; irp2; kpsM	blaEC-5
AGR5785	Tv35	possum T. vulpecula (gut)	2020-12-12	D	ST714	gST258	O13/O129/O135:H4	61	.	kpsM	blaEC-8
AGR5790	Rr03	ship rat Rattus rattus	2020-12-10	A	ST10	gST424	O26:H32	44	.	.	blaEC
AGR5791	Rr03	ship rat Rattus rattus	2020-12-10	B2	ST357	gST258	O13/O129/O135:H4	76	.	chuA; fyuA; vat; ibeA; irp2; kpsM	blaEC-5
AGR5794	Rr04	ship rat Rattus rattus	2020-12-10	cladeV	ST133	gST537	O10:H56	60	.	kpsM	blaEC-15
AGR5797	Rr05	ship rat Rattus rattus	2020-12-10	B1	ST6187	gST152	O150:H7	51	.	.	blaEC-18
AGR5805	Tv36	possum T. vulpecula (gut)	2020-12-14	B2	ST1170	gST371	-:H4	76	.	chuA; fyuA; vat; irp2; kpsM	blaEC-5
AGR5809	Tv37	possum T. vulpecula (gut)	2020-12-16	D	ST714	gST258	O13/O129/O135:H4	65	.	kpsM	blaEC-8
AGR5812	Tv38	possum T. vulpecula (gut)	2020-12-16	B2	ST681	gST535	O8:H10	81	.	chuA; fyuA; focC; focG; irp2; sfaD	blaEC-5
AGR5821	Tv40	possum T. vulpecula (gut)	2020-12-18	B2	ST681	gST535	O8:H10	81	.	chuA; fyuA; focC; focG; irp2; sfaD	blaEC-5
AGR5822	Tv40	possum T. vulpecula (gut)	2020-12-18	cladeV	ST7630	gST591	O156:H56	51	.	ibeA	blaEC-15
AGR5824	Tv41	possum T. vulpecula (gut)	2020-12-18	B2	ST1170	gST371	-:H4	76	.	chuA; fyuA; vat; irp2; kpsM	blaEC-5
AGR5847	D14	avian feces	2020-12-18	cladeV	ST7348	gST548	O150:H56	57	.	ibeA	blaEC-15
AGR5850	E8	water	2020-12-18	B2	ST681	gST535	O8:H10	81	.	chuA; fyuA; focC; focG; irp2; sfaD	blaEC-5
AGR5855	G8	sediment	2020-12-18	E	ST7459	gST098	-:H7	74	.	.	blaEC
AGR5857	J8	soil	2020-12-18	cladeV	ST2721	gST541	O53:H56	51	.	ibeA	blaEC-15
AGR5860	D15	possum T. vulpecula (feces)	2020-12-18	B2	ST681	gST535	O8:H10	81	.	chuA; fyuA; focC; focG; irp2; sfaD	blaEC-5
AGR5865	D16	avian feces	2020-12-18	A	ST10	gST424	O26:H32	48	.	.	blaEC
AGR5872	C8	periphyton	2020-12-18	cladeV	ST5566	gST537	O2/O50:H56	58	.	kpsM	blaEC-15 (99.21% coverage)
AGR5884	Tv42	possum T. vulpecula (gut)	2020-12-20	D	ST714	gST258	O13/O135:H4	66	.	kpsM	blaEC-8
AGR5890	Tv44	possum T. vulpecula (gut)	2020-12-22	B2	ST681	gST535	O8:H10	81	.	chuA; fyuA; focC; irp2; sfaD	blaEC-5
AGR5895	Tv45	possum T. vulpecula (gut)	2020-12-22	D	ST714	gST258	O13/O135:H4	66	.	kpsM	blaEC-8
AGR5898	Tv46	possum T. vulpecula (gut)	2020-12-29	B2	ST681	gST535	O8:H10	82	.	chuA; fyuA; focC; focG; irp2; sfaD	blaEC-5
AGR5903	Tv47	possum T. vulpecula (gut)	2020-12-29	B2	ST681	gST535	O8:H10	81	.	chuA; fyuA; focC; focG; irp2; sfaD	blaEC-5
AGR5907	Tv48	possum T. vulpecula (gut)	2020-12-31	D	ST714	gST258	O13/O135:H4	66	.	kpsM	blaEC-8
AGR5910	Tv49	possum T. vulpecula (gut)	2020-12-31	B2	ST681	gST535	O8:H10	81	.	chuA; fyuA; focC; irp2; sfaD	blaEC-5
AGR5912	Tv49	possum T. vulpecula (gut)	2020-12-31	B2	ST1170	gST371	-:H4	76	.	chuA; fyuA; vat; irp2; kpsM	blaEC-5
The eae subtype was determined using BLASTN by comparison with the best nucleotide match (associated Accession number).

## Sheet: S5 Table
Table S5. Whole genome sequence assembly metadata for 101 bacterial isolates included in the study
ID	Species	No. of contigs	Genome size	CDS	Contig average length	Contig max length	N50	GC	%Cov*
AGR5242	E. coli	173	4831220	4524	27926	248537	70477	51.7	0.76568
AGR5246	E. coli	98	5226568	4865	53332	496584	119418	50.9	0.777792
AGR5247	E. coli	70	5186669	4855	74095	464151	238847	51.3	0.996629
AGR5251	E. coli	67	5179879	4955	77311	643199	196209	51.4	0.838363
AGR5255	E. coli	30	4728344	4371	157611	861327	296185	51.4	0.809984
AGR5257	E. coli	72	4801651	4442	66689	393172	165458	50.9	0.766984
AGR5261	E. coli	74	5198600	4988	70251	636053	197397	51.2	0.833014
AGR5266	E. coli	111	5220471	4855	47031	496584	111128	51.2	0.776108
AGR5268	E. coli	82	5239359	4824	63894	896624	316468	51.1	0.788535
AGR5271	E. marmotae	63	4692066	4347	74477	526801	146898	51	0.696681
AGR5275	E. marmotae	75	4835017	4492	64466	391430	144467	50.9	0.700446
AGR5279	E. coli	34	4917071	4611	144619	841934	316531	50.6	0.818839
AGR5284	E. coli	101	5228833	4857	51770	496584	110829	50.8	0.772673
AGR5343	E. coli	105	5162841	4813	49169	365668	246824	51.5	0.978815
AGR5347	E. coli	81	5111306	4740	63102	347938	171318	51.4	0.976661
AGR5348	E. coli	154	5152924	4767	33460	241294	118712	51.2	0.776673
AGR5351	E. coli	141	5153832	4777	36552	402763	130007	51.5	0.777194
AGR5355	E. coli	154	5150839	4773	33447	290889	106470	51.3	0.776716
AGR5359	E. coli	39	4894246	4569	125493	736057	437768	51.6	0.812467
AGR5363	E. coli	34	4948657	4644	145548	927145	323609	51.6	0.853055
AGR5367	E. marmotae	55	4479836	4116	81451	438912	167120	51.2	0.683341
AGR5368	E. coli	165	5113343	4708	30989	221472	121974	51.5	0.773766
AGR5371	E. coli	78	5194234	4852	66592	406492	225996	51.6	0.998064
AGR5376	E. coli	83	5057187	4767	60929	455689	244387	51.3	0.834565
AGR5377	E. coli	74	5196263	4984	70219	610407	227573	51.6	0.832402
AGR5382	E. coli	80	4864883	4555	60811	393229	187196	51.6	0.771318
AGR5384	E. coli	100	5168576	4910	51685	360398	171366	51.6	0.78977
AGR5392	E. marmotae	77	4878649	4580	63359	359333	138133	51.4	0.685886
AGR5395	E. coli	183	4867848	4525	26600	214408	66270	52.2	0.804871
AGR5409	E. coli	83	4915527	4653	59223	298478	134796	51.1	0.758218
AGR5411	E. coli	68	4862239	4556	71503	407312	214277	51.2	0.771235
AGR5416	E. marmotae	122	4923499	4591	40356	378514	107192	51.3	0.676783
AGR5424	E. coli	51	4771843	4382	93565	438120	197114	51.4	0.756065
AGR5478	E. coli	69	5195428	4981	75296	635486	198583	51.6	0.832922
AGR5480	E. coli	88	5173978	4832	58795	370229	246546	51.6	0.98621
AGR5481	E. coli	96	5197939	4866	54145	370319	275819	51.7	0.985277
AGR5490	E. coli	85	5156870	4797	60669	611601	262627	51.3	0.900339
AGR5491	E. coli	74	5152438	4800	69627	610489	338521	51.1	0.901404
AGR5493	E. coli	37	4877346	4548	131820	739903	437661	51.4	0.813654
AGR5498	E. coli	131	5153605	4772	39340	402734	162672	51	0.778149
AGR5499	E. coli	74	5113928	4744	69107	390581	193790	51.3	0.977712
AGR5501	E. coli	95	5157429	4801	54288	610489	219406	51.2	0.897894
AGR5508	E. coli	131	5114611	4705	39042	459830	130007	51.4	0.775093
AGR5574	E. coli	73	5108807	4737	69983	704291	245258	51.3	0.97728
AGR5575	E. coli	22	4670255	4292	212284	1011884	528633	51.4	0.82177
AGR5578	E. marmotae	83	4479501	4105	53969	323369	106305	51.2	0.680153
AGR5583	E. coli	81	5130469	4781	63339	433082	239279	51.6	0.903677
AGR5584	E. coli	72	5187598	4851	72049	406332	238847	51.5	0.996641
AGR5585	E. coli	58	4866670	4538	83908	516886	154479	51.3	0.815558
AGR5589	E. coli	81	5048724	4773	62329	554448	307940	51.3	0.83128
AGR5590	E. coli	90	5046988	4775	56077	382769	163563	51.3	0.829583
AGR5595	E. coli	100	5169680	4831	51696	365304	284092	51.6	0.975733
AGR5598	E. coli	146	5129559	4735	35133	364536	140782	51.7	0.77207
AGR5601	E. coli	183	5138319	4730	28078	281978	94158	51.8	0.772059
AGR5603	E. coli	85	5153346	4917	60627	610299	134515	51.7	0.834043
AGR5650	E. coli	140	5117470	4710	36553	403723	129681	51.3	0.774735
AGR5654	E. coli	148	5135610	4737	34700	390039	121337	51.6	0.772753
AGR5657	E. coli	96	5199705	4876	54163	370228	213524	51.6	0.979073
AGR5661	E. coli	74	5057767	4774	68348	554570	257909	51.3	0.83694
AGR5670	E. coli	138	5119044	4724	37094	290846	120972	51.6	0.772514
AGR5683	E. coli	77	5192242	4854	67431	404029	196906	51.6	0.997943
AGR5687	E. coli	73	4857302	4553	66538	506199	185307	51.7	0.768267
AGR5692	E. coli	77	4857656	4554	63086	298443	128824	51.8	0.759878
AGR5695	E. coli	103	4748610	4293	46103	258754	104029	51.8	0.764408
AGR5698	E. coli	97	4988376	4695	51426	374070	143552	51.5	0.810118
AGR5706	E. coli	113	5200178	4870	46019	383525	196906	51.6	0.985552
AGR5715	E. coli	82	5241339	4819	63918	1055891	247184	51.3	0.788218
AGR5728	E. coli	97	5201420	4872	53622	383525	306578	51.5	0.986296
AGR5730	E. coli	89	5053043	4777	56775	568752	288527	51.3	0.831511
AGR5765	E. coli	150	5124221	4715	34161	364518	129715	51.5	0.773337
AGR5767	E. coli	92	5152635	4917	56006	363349	134515	51.9	0.831182
AGR5769	E. coli	118	5164760	4818	43769	365194	226343	51.5	0.977731
AGR5771	E. coli	184	5112129	4703	27783	295533	95628	52	0.767011
AGR5776	E. coli	142	5121292	4710	36065	392825	108435	51.6	0.772987
AGR5784	E. coli	32	4746599	4415	148331	1033876	684352	51.8	0.830264
AGR5785	E. coli	289	5117735	4727	17708	138771	43588	51.9	0.771674
AGR5790	E. coli	85	4846977	4561	57023	372452	152480	51.4	0.757768
AGR5791	E. coli	53	4909535	4599	92632	894853	218947	51.4	0.819854
AGR5794	E. marmotae	73	4587088	4216	62836	383425	104321	51.2	0.686226
AGR5797	E. coli	60	4834404	4469	80573	591246	156880	52.2	0.763227
AGR5805	E. coli	95	5194249	4986	54676	610299	161871	51.9	0.833165
AGR5809	E. coli	189	5119437	4716	27086	211125	100955	51.9	0.771559
AGR5812	E. coli	109	5199193	4869	47699	365845	195460	51.6	0.982976
AGR5821	E. coli	104	5103514	4729	49072	376776	138994	51.8	0.970582
AGR5822	E. marmotae	96	4793216	4494	49929	251386	107352	51.3	0.69746
AGR5824	E. coli	71	5157248	4925	72637	610299	196159	51.6	0.831706
AGR5847	E. marmotae	101	4924000	4614	48752	382365	99268	51.3	0.687234
AGR5850	E. coli	93	5109730	4735	54943	351290	193880	51.7	0.975482
AGR5855	E. coli	155	5225810	4803	33714	222665	120332	51.7	0.783468
AGR5857	E. marmotae	59	4482307	4113	75971	340831	165036	50.9	0.682261
AGR5860	E. coli	99	5194740	4871	52472	370223	264039	51.5	0.985347
AGR5865	E. coli	90	4950800	4671	55008	372452	147456	52.1	0.756445
AGR5872	E. marmotae	142	5203998	4958	36647	301595	156703	51.3	0.689522
AGR5884	E. coli	135	5114142	4718	37882	364538	129741	51.4	0.771165
AGR5890	E. coli	58	5060857	4706	87256	412381	238847	51.7	0.962638
AGR5895	E. coli	147	5114491	4717	34792	347978	130615	51.7	0.771091
AGR5898	E. coli	102	5133924	4767	50332	376820	167849	51.9	0.970952
AGR5903	E. coli	99	5108019	4731	51596	365305	169283	51.8	0.973986
AGR5907	E. coli	165	5108643	4701	30961	362091	120972	51.6	0.772007
AGR5910	E. coli	65	5053240	4693	77742	426702	181373	51.7	0.962296
AGR5912	E. coli	78	5194766	4978	66599	610407	219030	52.1	0.831024
*%Cov: Percentage of genome covered in the SNP analysis
